# Supplementary material for: The AM-4 Family of Layered Titanosilicates: Single-Crystal-to-Single-Crystal Transformation, Synthesis and Ionic Conductivity
Source: Materials (Basel). 2023 Dec 25;17(1):111. doi: 10.3390/ma17010111 (PMC10780191; doi:10.3390/ma17010111)
Supplement: Supplementary file 1 [file materials-17-00111-s001.zip]

Archive with 1 entries (1 files):
- materials-2593548-supplementary.pdf
